# Supplementary material for: Biosensor-guided rapid screening for improved recombinant protein secretion in Pichia pastoris
Source: Microb Cell Fact. 2023 May 3;22:92. doi: 10.1186/s12934-023-02089-z (PMC10155391; doi:10.1186/s12934-023-02089-z)
Supplement: Supplementary file 1 — Additional file 1: Fig. 1. Optical density of biosensor expressing strains. Absorbance at 600 nm of biosensor strains expressing phytase, laccase, β-casein and β-lactoglobulin. Table 1. Data aquation parameters for liquid chromatography-multiple reaction monitoring-mass spectrometry (LC-MRM-MS). [file 12934_2023_2089_MOESM1_ESM.xlsx]

## Sheet: DNA Sequences
Fragment	Complete DNA sequence (codon optimised for Pichia pastoris)
GFP1-10	ACCGGTGTTGTTCCAATCTTGGTCGAGTTGGACGGTGATGTTAACGGTCACAAGTTCTCCGTTAGAGGTGAAGGTGAGGGTGATGCTACTATCGGTAAGTTGACCCTGAAGTTCATCTGCACTACTGGTAAGTTGCCAGTTCCATGGCCAACTTTGGTTACCACTTTGACCTACGGTGTCCAGTGCTTCTCCAGATACCCAGACCATATGAAGAGACACGACTTCTTCAAGTCCGCTATGCCAGAGGGTTACGTTCAAGAGAGAACCATCTCTTTCAAGGACGACGGAAAGTACAAGACCAGAGCCGTTGTTAAGTTCGAGGGTGACACCTTGGTTAACAGAATCGAGTTGAAGGGCACCGACTTCAAAGAGGACGGTAACATTTTGGGACACAAGTTG…
GFP1-10_TEV	AGCCGTTGTTAAGTTCGAGGGTGACACCTTGGTTAACAGAATCGAGTTGAAGGGCACCGACTTCAAAGAGGACGGTAACATTTTGGGACACAAGTTGGAGTACAACTTCAACTCCCACAACGTCTACATCACTGCCGACAAGCAGAAGAACGGTATCAAGGCTAACTTCACCGTCAGACACAACGTTGAGGACGGTTCTGTTCAATTGGCTGACCACTACCAACAGAACACTCCAATTGGTGACGGTCCAGTTTTGTTGCCAGACAACCACTACTTGTCCACTCAGACCGTTTTGTCTAAGGACCCAAACGAGAAGTCCGGTGGCTCTGGAGGCTCGGGTGAGTCTTTGTTCAAGGGTCCAAGAGACTACAACCCAATCTCCTCCACTATCTGCCACTT…
AppA_GFP11	ATGCAATCAGAGCCAGAGTTGAAGTTGGAAAGTGTGGTTATCGTGTCAAGACATGGTGTCAGGGCACCTACTAAAGCCACACAGCTAATGCAGGACGTCACTCCAGACGCATGGCCAACATGGCCTGTTAAGCTAGGATGGTTAACTCCAAGGGGTGGTGAACTGATCGCTTATCTGGGTCACTATCAAAGACAGAGATTGGTTGCAGACGGCTTACTGGCCAAAAAGGGTTGTCCTCAATCCGGTCAAGTCGCTATCATTGCCGACGTGGACGAGAGAACACGTAAAACAGGTGAGGCTTTCGCAGCTGGTTTGGCTCCAGACTGTGCTATCACTGTCCACACTCAAGCCGATACCTCTTCACCCGATCCGTTGTTTAACCCTTTGAAAACTGGTGTT…
Thi_GFP11	ATGGCTGCTATTGGTCCAACTGCTGACTTGACTATTTCCAACGCTGAAGTTTCCCCAGACGGTTTCGCTAGACAAGCCGTTGTCGTTAACAACGTTACTCCAGGTCCATTGGTTGCCGGTAACAAGGGTGATAGATTCCAGTTGAACGTCATCGACAACCTGACCAACCACACCATGTTGAAGTCCACTTCTATTCACTGGCACGGTTTCTTCCAGAAGGGAACTAATTGGGCTGATGGTCCAGCTTTCGTTAACCAGTGTCCAATTTCTTCCGGTCACTCCTTCTTGTACGACTTCCAAGTTCCAGACCAGGCTGGTACTTTCTGGTATCACTCTCACTTGTCCACTCAGTACTGCGACGGTTTGAGAGGTCCTTTCGTTGTTTACGATCCAAACGAT…
β-cas_GFP11	ATGCGTGAGCTAGAAGAGTTGAATGTCCCCGGTGAGATCGTGGAGAGCCTGTCATCGTCCGAAGAGTCCATAACTAGAATTAACAAAAAGATCGAAAAGTTCCAATCCGAGGAACAGCAGCAAACGGAAGATGAATTACAAGATAAGATCCATCCATTCGCACAAACTCAATCGCTTGTTTACCCTTTTCCCGGTCCTATTCCTAATAGTTTGCCACAGAATATCCCACCTTTGACACAGACACCAGTTGTTGTCCCTCCATTTTTGCAACCTGAAGTGATGGGTGTTTCAAAAGTCAAGGAAGCAATGGCCCCTAAACACAAGGAAATGCCATTTCCTAAGTATCCTGTAGAGCCATTCACTGAGTCACAATCTTTGACCTTGACTGATGTGGAGAAC…
β-lac_GFP11	TTGATCGTTACCCAGACCATGAAGGGTCTTGACATCCAAAAGGTTGCCGGTACTTGGTACTCTTTGGCTATGGCTGCTTCCGACATTTCCTTGTTGGATGCTCAATCCGCTCCACTGAGAGTTTACGTCGAAGAGTTGAAGCCAACTCCAGAAGGTGACTTGGAGATCTTGTTGCAAAAGTGGGAGAACGGTGAGTGTGCCCAGAAGAAGATTATCGCCGAAAAGACTAAGATCCCCGCCGTGTTCAAGATCGACGCTTTGAACGAAAACAAGGTCTTGGTCTTGGACACCGACTACAAGAAGTACCTGCTGTTCTGCATGGAAAACTCTGCTGAACCAGAGCAGTCCTTGGCTTGTCAGTGTTTGGTTAGAACTCCAGAGGTTGACGACGAGGCTTTG…
Regulatory elements	Complete DNA sequences
PCAT1-PGAP	TTTTTGTAGAAATGTCTTGGTGTCCTCGTCCAATCAGGTAGCCATCTCTGAAATATCTGGCTCCGTTGCAACTCCGAACGACCTGCTGGCAACGTAAAATTCTCCGGGGTAAAACTTAAATGTGGAGTAATGGAACCAGAAACGTCTCTTCCCTTCTCTCTCCTTCCACCGCCCGTTACCGTCCCTAGGAAATTTTACTCTGCTGGAGAGCTTCTTCTACGGCCCCCTTGCAGCAATGCTCTTCCCAGCATTACGTTGCGGGTAAAACGGAGGTCGTGTACCCGACCTAGCAGCCCAGGGATGGAAAAGTCCCGGCCGTCGCTGGCAATAATAGCGGGCGGACGCATGTCATGAGATTATTGGAAACCACCAGAATCGAATATAAAAGGCGAACACCTT…
PHpFMD-PGAP	GATTTGATTGATGAAGGCAGAGAGCGCAAGGAGGCGGTATTTATAGTGCCATTCCCCTCTCTGAGAGACCCGGATGGTAGTCGAGTGTATCGGAGACAGCTTGATGTAGACTCCGTGCCTGCCGGCTCCTCTTATTGGCGGACACCAGTGAGACACCCCGGAACTTGCTGTTTTTCTGCAAAATCCGGGGTGACCAGTGGGAGCCTATTTGCACACACGAGCGGGACACCCCACTCTGGTGAAGAGTGCCAAAGTCATTCTTTTTCCCGTTGCGGGGCAGCCGATTGCATGTTTTAGGAAAATATTACCTTTGCTACACCCTGTCAGATTTACCCTCCACACATATATATTCCGTCACCTCCAGGGACTATTATTCGTCGTTGCGCCGCCAGCGGAAGA…
α-factor (full, KEX, STE)	ATGAGATTCCCATCTATTTTCACCGCTGTCTTGTTCGCTGCCTCCTCTGCATTGGCTGCCCCTGTTAACACTACCACTGAAGACGAGACTGCTCAAATTCCAGCTGAAGCAGTTATCGGTTACTCTGACCTTGAGGGTGATTTCGACGTCGCTGTTTTGCCTTTCTCTAACTCCACTAACAACGGTTTGTTGTTCATTAACACCACTATCGCTTCCATTGCTGCTAAGGAAGAGGGTGTCTCTCTCGAGAAAAGAGAGGCCGAAGCT
pdi secretion signal	ATGAGATTCAACTGGAATATTAAAACTGTGGCAAGTATTTTGTCAGCTCTCACACTAGCACAAGCA
